# Supplementary material for: Density Functional Theory Description of Paramagnetic Hexagonal Close-Packed Iron
Source: Materials (Basel). 2022 Feb 9;15(4):1276. doi: 10.3390/ma15041276 (PMC8879897; doi:10.3390/ma15041276)
Supplement: Supplementary file 1 [file materials-15-01276-s001.zip]

Archive with 1 entries (1 files):
- materials-1520252-supplementary.pdf
